# Supplementary material for: Response Properties of Electrorheological Composite Hydrophilic Elastomers Based on Different Morphologies of Magnesium-Doped Strontium Titanate
Source: Molecules. 2024 Jul 24;29(15):3462. doi: 10.3390/molecules29153462 (PMC11313832; doi:10.3390/molecules29153462)
Supplement: Supplementary file 1 [file molecules-29-03462-s001.zip]

Archive with 1 entries (1 files):
- molecules-3076997-supplementary.pdf
